# Supplementary material for: Farmers and Local Residents Collaborate: Application of a Participatory Citizen Science Approach to Characterising Air Quality in a Rural Area in The Netherlands
Source: Sensors (Basel). 2022 Oct 21;22(20):8053. doi: 10.3390/s22208053 (PMC9610964; doi:10.3390/s22208053)
Supplement: Supplementary file 1 [file sensors-22-08053-s001.zip]

Archive with 1 entries (1 files):
- sensors-1922071-supplementary.pdf
